# Supplementary material for: Hybrid-Type SELEX for the Selection of Artificial Nucleic Acid Aptamers Exhibiting Cell Internalization Activity
Source: Pharmaceutics. 2021 Jun 15;13(6):888. doi: 10.3390/pharmaceutics13060888 (PMC8232673; doi:10.3390/pharmaceutics13060888)
Supplement: Supplementary file 1 [file pharmaceutics-13-00888-s001.zip]

Archive with 1 entries (1 files):
- pharmaceutics-1194899 - supplementary.pdf
